# Supplementary material for: Protective Effect of the Hydrophilic Extract of Polypodium leucotomos, Fernblock®, against the Synergistic Action of UVA Radiation and Benzo[a]pyrene Pollutant
Source: Antioxidants (Basel). 2022 Nov 4;11(11):2185. doi: 10.3390/antiox11112185 (PMC9686834; doi:10.3390/antiox11112185)
Supplement: Supplementary file 1 [file antioxidants-11-02185-s001.zip]

Archive with 1 entries (1 files):
- antioxidants-1988056-supplementary.pdf
